# Supplementary material for: DTX3L ubiquitin ligase ubiquitinates single-stranded nucleic acids
Source: eLife. 2024 Oct 8;13:RP98070. doi: 10.7554/eLife.98070 (PMC11460948; doi:10.7554/eLife.98070)
Supplement: Figure 1—source data 3. [file elife-98070-fig1-data3.zip]

Archive with 8 entries (8 files):
- Figure 1_source data 3/1F.tif
- Figure 1_source data 3/1G.tif
- Figure 1_source data 3/1H.tif
- Figure 1_source data 3/1I.tif
- Figure 1_source data 3/1J.tif
- Figure 1_source data 3/1K.tif
- Figure 1_source data 3/1L.tif
- Figure 1_source data 3/Thumbs.db
