# Supplementary material for: DTX3L ubiquitin ligase ubiquitinates single-stranded nucleic acids
Source: eLife. 2024 Oct 8;13:RP98070. doi: 10.7554/eLife.98070 (PMC11460948; doi:10.7554/eLife.98070)
Supplement: Figure 1—source data 4. [file elife-98070-fig1-data4.zip]

Archive with 1 entries (1 files):
- Figure1_source data 4/Figure1-labelled images.tif
