# Supplementary material for: DTX3L ubiquitin ligase ubiquitinates single-stranded nucleic acids
Source: eLife. 2024 Oct 8;13:RP98070. doi: 10.7554/eLife.98070 (PMC11460948; doi:10.7554/eLife.98070)
Supplement: Figure 1—figure supplement 1—source data 5. [file elife-98070-fig1-figsupp1-data5.zip]

Archive with 11 entries (8 files):
- Figure 1_figure supplement 1_source data 5/
- Figure 1_figure supplement 1_source data 5/S1G.tif
- __MACOSX/
- __MACOSX/Figure 1_figure supplement 1_source data 5/
- __MACOSX/Figure 1_figure supplement 1_source data 5/._S1G.tif
- Figure 1_figure supplement 1_source data 5/S1K.tif
- __MACOSX/Figure 1_figure supplement 1_source data 5/._S1K.tif
- Figure 1_figure supplement 1_source data 5/S1H.tif
- __MACOSX/Figure 1_figure supplement 1_source data 5/._S1H.tif
- Figure 1_figure supplement 1_source data 5/S1I.tif
- __MACOSX/Figure 1_figure supplement 1_source data 5/._S1I.tif
