# Supplementary material for: DTX3L ubiquitin ligase ubiquitinates single-stranded nucleic acids
Source: eLife. 2024 Oct 8;13:RP98070. doi: 10.7554/eLife.98070 (PMC11460948; doi:10.7554/eLife.98070)
Supplement: Figure 2—source data 1. [file elife-98070-fig2-data1.zip]

Archive with 9 entries (8 files):
- Figure 2_source data 1/
- Figure 2_source data 1/2I.tif
- Figure 2_source data 1/2C_D.tif
- Figure 2_source data 1/2H.tif
- Figure 2_source data 1/2A.tif
- Figure 2_source data 1/2B.tif
- Figure 2_source data 1/2F.tif
- Figure 2_source data 1/2G.tif
- Figure 2_source data 1/2E.tif
