# Supplementary material for: DTX3L ubiquitin ligase ubiquitinates single-stranded nucleic acids
Source: eLife. 2024 Oct 8;13:RP98070. doi: 10.7554/eLife.98070 (PMC11460948; doi:10.7554/eLife.98070)
Supplement: Figure 3—source data 1. [file elife-98070-fig3-data1.zip]

Archive with 5 entries (5 files):
- Figure 3_source data 1/3A.tif
- Figure 3_source data 1/3B.tif
- Figure 3_source data 1/3C.tif
- Figure 3_source data 1/3D.tif
- Figure 3_source data 1/3E.tif
