# Supplementary material for: DTX3L ubiquitin ligase ubiquitinates single-stranded nucleic acids
Source: eLife. 2024 Oct 8;13:RP98070. doi: 10.7554/eLife.98070 (PMC11460948; doi:10.7554/eLife.98070)
Supplement: Figure 4—figure supplement 1—source data 1. [file elife-98070-fig4-figsupp1-data1.zip]

Archive with 7 entries (7 files):
- Figure 4_supplementary 1_source data 1/S4C.tif
- Figure 4_supplementary 1_source data 1/S4D.tif
- Figure 4_supplementary 1_source data 1/S4E.tif
- Figure 4_supplementary 1_source data 1/S4F.tif
- Figure 4_supplementary 1_source data 1/S4G.tif
- Figure 4_supplementary 1_source data 1/S4H.tif
- Figure 4_supplementary 1_source data 1/Thumbs.db
