# Supplementary material for: DTX3L ubiquitin ligase ubiquitinates single-stranded nucleic acids
Source: eLife. 2024 Oct 8;13:RP98070. doi: 10.7554/eLife.98070 (PMC11460948; doi:10.7554/eLife.98070)
Supplement: Figure 4—figure supplement 1—source data 2. [file elife-98070-fig4-figsupp1-data2.zip]

Archive with 5 entries (2 files):
- Figure 4_figure supplement 1_source data 2/
- Figure 4_figure supplement 1_source data 2/Figure 4_figure supplement 1_labelled images.tif
- __MACOSX/
- __MACOSX/Figure 4_figure supplement 1_source data 2/
- __MACOSX/Figure 4_figure supplement 1_source data 2/._Figure 4_figure supplement 1_labelled images.tif
