# Supplementary material for: DTX3L ubiquitin ligase ubiquitinates single-stranded nucleic acids
Source: eLife. 2024 Oct 8;13:RP98070. doi: 10.7554/eLife.98070 (PMC11460948; doi:10.7554/eLife.98070)
Supplement: Figure 5—source data 1. [file elife-98070-fig5-data1.zip]

Archive with 8 entries (8 files):
- Figure 5_source data 1/5A.tif
- Figure 5_source data 1/5B.tif
- Figure 5_source data 1/5C.tif
- Figure 5_source data 1/5D.tif
- Figure 5_source data 1/5E.tif
- Figure 5_source data 1/5F.tif
- Figure 5_source data 1/5G.tif
- Figure 5_source data 1/5H.tif
